# Supplementary material for: Botulinum Toxin Type A (BoNT-A) Use for Post-Stroke Spasticity: A Multicenter Study Using Natural Language Processing and Machine Learning
Source: Toxins (Basel). 2024 Aug 2;16(8):340. doi: 10.3390/toxins16080340 (PMC11359065; doi:10.3390/toxins16080340)
Supplement: Supplementary file 1 [file toxins-16-00340-s001.zip]

Archive with 1 entries (1 files):
- toxins-3059622-supplementary.pdf
